# Supplementary material for: Shape and Size Variability of the Gynostemium in Epipactis helleborine (L.) Crantz (Orchidaceae)
Source: Biology (Basel). 2025 Feb 27;14(3):241. doi: 10.3390/biology14030241 (PMC11939435; doi:10.3390/biology14030241)
Supplement: Supplementary file 1 [file biology-14-00241-s001.zip]

Archive with 1 entries (1 files):
- biology-3474812-supplementary.pdf
